# Supplementary material for: Who Shares? Who Doesn't? Factors Associated with Openly Archiving Raw Research Data
Source: PLoS One. 2011 Jul 13;6(7):e18657. doi: 10.1371/journal.pone.0018657 (PMC3135593; doi:10.1371/journal.pone.0018657)
Supplement: Table S1 — Structure matrix with correlations between all attributes and first-order factors. (TXT) [file pone.0018657.s006.txt]

"Large NIH grant" "Count of R01 & other NIH grants" "Has journal policy" "Journal impact" "Humans & cancer" "Institution high citations & collaboration" "Last author num prev pubs & first year pub" "NOT institution NCI or intramural" "Instititution is government & NOT higher ed" "Authors prev GEOAE sharing & OA & microarray creation" "NOT geo reuse & YES high institution output" "Journal policy consequences & long halflife" "NOT K funding or P funding" "NOT animals or mice" "First author num prev pubs & first year pub"
"years.ago.tr" -0.0797487702915269 0.00481547025384315 -0.0295889856946109 0.269727992882763 -0.0228677347628700 -0.00765418080712645 0.457852556915595 -0.099823986255076 -0.0886530595580303 -0.492745342641815 0.301812544741455 0.068686803691192 -0.0140964423055401 0.174403135861567 0.236775710857734
"num.authors.tr" 0.0616516103484523 -0.033951765480856 0.0358018197075068 0.260675606728151 0.228180358792868 -0.0361594009863025 -0.0121812054671056 0.0262415455761511 0.212872773907441 0.130311889830949 -0.146203806286083 -0.175681644292100 -0.0681141250377841 0.117054978856068 0.176793349563071
"first.author.female" -0.00466852383519369 -0.0192711746143372 -0.0517310571548702 -0.050895998631487 0.0347910644087321 0.108724776653967 -0.125108467593638 0.0190198867103415 0.00845823471717846 0.0283941675140835 -0.0296786895420118 0.0935752599474824 0.0456857080690471 0.0247890988562878 -0.181658290663422
"first.author.gender.not.found" -0.0390026492973617 -0.0424582375540984 -0.109357326029338 0.0158825627416681 -0.00140089124010097 -0.380408048116553 -0.0619957233841844 -0.00118366463452771 0.0408108960184713 -0.0599963718183623 0.120132786656178 0.089629858223517 0.106908713789182 0.0512734996092834 0.0214117226320634
"first.author.num.prev.pubs.tr" 0.0204100702881245 0.0322002820168747 -0.0406735096518046 0.0709597348310516 0.139196985761459 0.00926241181817254 0.0840481334026759 -0.123216968711623 -0.0157072782298084 0.141376722185213 0.0137772068558705 -0.0530561415830584 -0.0430808697391788 0.000327294134445433 0.815629013218393
"first.author.num.prev.pmc.cites.tr" 0.0369778383620403 0.138746229276693 0.0887890108666548 0.215732275189292 -0.0614184234672053 0.165348446420031 0.173462577677351 -0.169954582812512 -0.0626522946510495 0.132322478086495 0.115575797808342 0.00845994373638798 -0.0189573540242622 0.108180572211269 0.74430112367477
"first.author.year.first.pub.ago.tr" -0.00184999300392977 0.0439779618645511 -0.0232756284085882 0.127674425488717 0.0702765697427586 0.0310935182085392 0.291587039604074 -0.109221532735603 -0.0368740769433168 -0.0762703246070244 0.121347979215565 -0.00594717771569043 -0.0576719467736017 0.0334706262937291 0.736013110887655
"first.author.num.prev.microarray.creations.tr" 0.0297012516265507 0.0319801248228608 -0.0250717580031001 -0.0263750842976596 0.0249633808870743 0.0523337445588498 -0.0203338253867019 -0.127675414898779 -0.0229318547021325 0.444193388678764 -0.053557242277195 -0.094990585149636 -0.0558355817931116 0.0295063214348803 0.377635332491914
"first.author.num.prev.oa.tr" 0.0210729932771819 0.0149547407327597 0.0572970978899719 -0.0677763559432161 -0.0341772417518163 0.122754160780282 -0.178769915404126 -0.0922484948150143 0.0127797430586423 0.524188372043033 -0.0961248105789217 -0.177110040830211 -0.0095791739382337 0.0576377222761738 0.343425447340652
"first.author.num.prev.other.sharing.tr" -0.026833937337504 -0.0177031215641334 0.0320267029162499 -0.000978517321049407 -0.234942290225240 -0.0137424180835750 0.12232488702278 0.0103516147689129 0.0430993964077647 -0.00914855681145667 0.00344056919376625 0.0640977030058517 -0.00259068286030457 0.0310166762241285 0.454362913209652
"first.author.num.prev.geoae.sharing.tr" 0.0528791033754949 0.0562782110589446 0.0230518538932518 -0.00294796150287635 -0.05288745132223 0.178113698834633 -0.100523041669709 -0.0267588027941132 -0.118551505770685 0.603613908279755 -0.0514919656092537 -0.0914723811998942 -0.0361986109164773 0.0605122951796898 0.295256703900476
"first.author.num.prev.geo.reuse.tr" 0.0329073939872071 0.0254089670853836 0.00943785599584535 0.0138846970905777 0.0194240511479862 0.0636781132076752 -0.0937161473063872 -0.0365441980033244 -0.0535077272196811 0.215462164847031 -0.161810617621021 -0.0760460781453859 -0.00839949402248226 0.0272299638217324 0.130050246080518
"first.author.num.prev.multi.center.tr" 0.000175047501401452 -0.0187838354692152 -0.0262124081469285 0.0518845748722901 0.150165894142713 0.0369356625723146 -0.0661865235349899 0.0267923792939460 0.0155073880650953 0.109394852626769 -0.0697040456360276 -0.0851214042266633 -0.0564099325315185 0.158257898223008 0.284843208915319
"last.author.female" -0.0122782805052884 0.0106297126553527 -0.0294320426790424 -0.061223258032446 -0.0733667339880534 0.0474671989173662 -0.260022177287891 0.0446915759029374 -0.000544354182008867 -0.0237455486453991 -0.0441757017132895 0.0314270309025775 -0.00653719319653041 0.0317135009214503 -0.0165947496387854
"last.author.gender.not.found" -0.077909134477232 -0.116813075191036 -0.155226113537268 -0.0434543542573043 0.00200429890323556 -0.533683082571725 -0.143553371125453 0.0046085460974007 0.0971937662379125 -0.0418787890761987 0.0425630506427016 0.0933778767442359 0.127562224314987 0.0295301764905725 0.0169834050347010
"last.author.num.prev.pubs.tr" 0.0745013085458613 0.104097864445259 -0.00504184906765434 0.140221626248473 0.199063498328728 0.120434741017860 0.650631163846323 -0.120341991191715 -0.070720066238318 0.0818064149200396 0.0655414477435244 0.0258891730012828 -0.0553287835912153 -0.0220901115756829 0.21778902307162
"last.author.num.prev.pmc.cites.tr" 0.0925706789511171 0.23410967785852 0.172471215268967 0.294116101876706 -0.0649424763772388 0.256789144305549 0.654420244909324 -0.136508357563446 -0.155978751694254 0.120478612669258 0.232807841486904 0.101585992160919 0.00291572505226920 0.117820257093456 0.133227931921922
"last.author.year.first.pub.ago.tr" 0.0382983939904516 0.116102008649089 -0.0253697806298384 0.129160184214781 0.0403896073045703 0.147500578803799 0.637341422381807 -0.0751880612461708 -0.0932679365498346 -0.107959241361188 0.108668259388160 0.0922489619424259 -0.0801888354980383 0.0182451520767348 0.265737175744935
"last.author.num.prev.microarray.creations.tr" 0.0532059070758585 0.0548321202281242 0.028490650976001 0.00147113282688856 0.0321120026318735 0.0221000617296006 0.213619790746941 -0.0913799729392044 -0.0320066161017748 0.559146245729061 0.0379401541655009 -0.107745508553431 -0.0537426791732289 0.0586728333329506 0.0810053724987757
"last.author.num.prev.oa.tr" 0.0433628623615646 0.0582349541340868 0.0577838486217367 -0.0465305795760074 -0.0428209915115694 0.162012934864088 0.0611877382573338 -0.113250711581844 -0.00308922303414895 0.629946941833864 -0.0217444138028727 -0.178025764229222 0.000273555061728702 0.0559280605361841 0.060258046781046
"last.author.num.prev.other.sharing.tr" -0.0092813508631737 0.0334039467520679 0.120836820922798 0.112180162045673 -0.301240935737636 0.0434513446745943 0.579639417976973 0.0058484488972292 0.0260235576531916 0.0145634477649549 0.128489691606086 0.15613822051407 0.0363394951771953 0.0505926452815432 0.0407637706975884
"last.author.num.prev.geoae.sharing.tr" 0.0627777258460302 0.110141580544768 0.0762358834005794 0.0494029621583925 -0.0663352333739729 0.175504914272018 0.112381270225774 0.0375512387546688 -0.171076569876998 0.683127919397423 0.0819820312278404 -0.102095798138685 -0.0152836963529009 0.105277716545955 0.0077180983340232
"last.author.num.prev.geo.reuse.tr" 0.0630451104668967 0.0406829056249503 -0.00302045652555691 0.0749198105062298 0.051933802983452 0.069437792364848 -0.0703960196545158 -0.0399239668748438 -0.0640208272338037 0.330215737382131 -0.087012087029329 -0.0764748514735718 -0.0428622417561247 0.0625698797681473 0.0744587638047018
"last.author.num.prev.multi.center.tr" 0.0580304328298205 -0.0447152639999725 -0.0415737017984472 0.0535034747636834 0.310012839962436 0.088287530865171 0.0871847790456095 0.0211407857745380 0.01967609329422 0.134657184240696 -0.120887974536520 -0.0756074559170035 -0.0447506721648047 0.158976178548348 0.179179945040958
"num.grant.numbers.tr" 0.555155570423086 0.902641410079463 0.0578323521516534 0.110370740953041 0.147507169998028 0.170735591141218 0.13669049743923 -0.0392075136140508 -0.240657750497464 -0.0219643314385131 0.158107365907827 -0.0225248540650381 -0.4579610823959 -0.0923825491175588 0.00415179500839936
"num.nih.is.nci.tr" 0.324890593547798 0.451852780896349 0.0608673786537419 0.151817235207718 0.24110736076201 0.0421154029169583 0.156477094115075 -0.0634739038168785 -0.091835955337275 -0.0354499566898826 0.0714717747234237 -0.133374069986185 -0.261847539502184 0.127425647554240 -0.015791725820035
"num.nih.is.nhlbi.tr" 0.176483371266139 0.321123337278316 0.0596041519978742 0.0201492110329272 0.116782647407267 0.0753066498852704 0.0142483879414730 0.0775785140104785 -0.0845302200875013 -0.0208182090404082 0.0541475276790718 -0.0674912834215623 -0.110671299944995 -0.143975042751966 0.0506582202830479
"num.nih.is.ncrr.tr" 0.429041949801143 0.242195518319277 0.029329415385139 -0.0299217108394730 0.0281955871010165 0.0206624493110601 -0.0609807966417069 0.0210932593785348 -0.0346324665736857 0.0285956003128967 -0.0518579038766765 0.0310172087812522 -0.402377206940854 0.0066984151386179 0.0400843934143824
"num.nih.is.niehs.tr" 0.162067029182083 0.250484077992942 -0.0578773687669623 -0.0154442986724479 0.0340225349113155 -0.0292092669367794 0.110316510688741 -0.0616066482542697 0.0107951809133014 -0.0127104416474460 0.0589705402437189 -0.0954640707634785 -0.223816622025132 -0.0790414947977894 -0.115368344996629
"num.nih.is.ninds.tr" 0.127392472380065 0.204166850568407 -0.0215958729801911 0.0165787755488961 0.0103432058305339 0.0291175900721894 -0.0138637850953048 -0.00155850698639918 -0.0651557149957477 -0.0322468346580897 0.0106219782007748 -0.0169583842649337 -0.0842141818723898 -0.0658338229077827 0.0695829668318104
"num.nih.is.niddk.tr" 0.231720024106518 0.308914696754321 0.0247353771079967 0.0691171348404765 0.083407872463101 0.0668555747692722 0.0187752517487722 0.0114434556213422 -0.114137509226273 -0.0309627722891634 0.107783872439344 0.00308668026234882 -0.0685817678807216 -0.169701511785577 0.0248493134779352
"num.nih.is.nigms.tr" 0.136891366581641 0.393355387962272 0.073107125145565 0.0816605555431413 -0.150807804138449 0.0579248779666344 0.162497462852918 -0.00566889446179807 -0.0714900802404206 -0.00530813112178142 0.0804896428945363 -0.0128309245596797 -0.099082669812008 0.124383134786603 -0.0855656492027302
"num.nih.is.niaid.tr" 0.125005566760426 0.348721672487153 0.127284073822807 -0.0481897452702166 0.0194263448732071 0.126187617126847 0.0445704628505005 0.0721385472626485 -0.0750648547045567 0.031251767271163 0.0914652490961387 0.220681622713520 -0.0996214430606965 -0.00514445494464452 -0.0298195547566362
"pubmed.is.humans" 0.0609503876051126 0.00168777905870845 -0.071682951540562 0.156377162369194 0.750717966351548 0.0282958183332564 0.00375516182721135 -0.102168648580119 -0.00849400475704935 0.00865232861809626 -0.0481738602741549 -0.104363022867575 -0.0325025412511548 0.388855607157751 0.0869262843685767
"pubmed.is.animals" 0.0492097156308348 0.135577316887386 -0.034095915601808 -0.0405920382121848 0.0120749330766301 0.0536378484635466 -0.00914810509541145 -0.037476990980026 -0.097914256232203 -0.000152345653840775 0.0414202218302791 -0.00113245576546277 -0.0740613397088889 -0.851165085203686 -0.004843961605708
"pubmed.is.mice" 0.0720147200679084 0.182506787539402 0.00688732906632975 0.0952139395398117 0.194177274654326 0.0654272225649931 0.0704595848793876 -0.077550934548761 -0.091237680091161 -0.0353445604890935 0.0595135041763458 0.0135016146042190 -0.0645682559253813 -0.80127920533202 0.0102699042989347
"pubmed.is.fungi" -0.0784797977920795 -0.0325684551631941 0.188455930775443 0.0329184300871675 -0.569793945174182 -0.0640747827819018 0.156024613937486 -0.0614122219066941 0.0851874129772387 -0.124012286034703 -0.00355664133306754 -0.00595274256327475 0.247889672454403 0.341719082192511 -0.126068151244551
"pubmed.is.bacteria" -0.0680955160580397 0.0406468579219696 0.289642403040227 -0.201261344573692 -0.319921858528564 0.0594060809940926 0.0762776797165426 0.322876309353084 0.092188982390381 0.0664343959943101 0.220051247138918 0.560178354632079 -0.0489332357853899 0.0710318997065217 -0.0933657260022002
"pubmed.is.plants" -0.137854204817499 -0.270335452142358 0.0307534715746506 -0.0535381392601995 -0.72300886169064 -0.215705848882315 -0.0886545612599496 0.417292889561906 0.182437883851081 0.0283416656351902 -0.108631944988880 -0.146917189215877 0.183737506413245 0.252641210246409 -0.0845400671736425
"pubmed.is.viruses" 0.0559541169151979 0.0349899450914541 0.0705454985944722 -0.0777378242311787 0.224226508854249 -0.0171022542399032 -0.0208650458683535 -0.149519656052498 -0.0186121907363759 -0.111664588055249 0.0293127006034573 0.295302713283686 0.0422247615517753 0.0282776481197177 0.0337919191111437
"pubmed.is.cultured.cells" -0.0126235391935043 0.0209213452183748 -0.0340070255503609 0.0555371684146738 0.621241983385707 -0.088348498722782 0.0741489923280351 -0.109700396439206 0.0186749598663671 -0.146576796582531 0.0494385256213306 0.0126129813134057 0.0223460519947793 -0.110674824935647 -0.0951980241212043
"pubmed.is.cancer" 0.0933703670676145 0.0880845152394655 -0.113086413576197 0.164011393319675 0.741588243447766 -0.0238108834571349 0.0999297242937305 -0.347138131511341 -0.0829721880218224 -0.102138114302338 0.0328039441583653 -0.196796647578983 -0.0900015158485517 0.0924254440391256 0.0714811717000952
"pubmed.is.open.access" -0.0341236503449903 -0.0391077767322974 0.308098187342901 -0.520263193204229 -0.203107555185576 0.269900661191591 -0.346021662253890 0.122827483809902 0.0413314074246928 0.455098018108689 -0.171573656031437 -0.605188860388551 0.0511522051617799 0.094621399628201 -0.0225644146268442
"pubmed.is.effectiveness" 0.0452609854879622 -0.0375436043744048 0.00669366864607158 -0.00818531697601985 0.0717106154534395 0.134079515436308 -0.213798414034185 -0.0552773831669093 -0.0625047022895118 0.249893080581782 -0.200362343638107 -0.386200561143281 -0.151924508274597 0.453583036424599 0.260537638683888
"pubmed.is.diagnosis" -0.00620883222769635 -0.0204558257997514 -0.00943486711904325 0.0682026845171049 0.149521097393197 0.0425525269162659 -0.0270072078272894 -0.0325231513011173 0.0360793374853209 0.0517298613952463 -0.0770909070932915 -0.219683101446879 -0.0828187350222007 0.425608296868552 0.0929140077598761
"pubmed.is.prognosis" 0.025329320706306 -0.0104292722695026 0.0128762497834810 0.0903322684202596 0.108728147484018 0.0569300841712476 -0.0471171998482777 -0.0507033321727019 -0.0192979944462954 0.181042084456503 -0.104248626775759 -0.157402701129886 -0.0928651132735561 0.38951838941286 0.0765447582215909
"pubmed.is.core.clinical.journal" 0.04762395678157 0.0775382877803299 0.00917771775354828 0.244235099136855 0.511759418286228 0.236561246850268 -0.00427402965427642 0.165726437672767 0.00346174834720563 -0.0861432194163219 -0.110740900716194 0.123739023682174 -0.148833097120774 -0.138425107769643 0.139061127689552
"pubmed.is.comparative.study" -0.00478908983003435 -0.00658714696936434 -0.0810387625540133 -0.0677546006238549 -0.0714240794395057 0.124104614977189 -0.0292606029447452 0.0509543453376075 -0.0691911409148538 -0.0275609509164529 -0.0558588955605318 -0.127962411018467 -0.0509426748451557 0.122994111968766 0.172108551466557
"pubmed.is.funded.nih.intramural" 0.00250814302786987 0.0863094452734324 0.0926064829298057 0.0342436068171215 0.126138263877778 0.183214623246896 0.0966431194409934 -0.81783367671881 0.0133857031581266 0.134396005760794 -0.0922390305915927 0.00158486513616342 -0.0687941767403019 -0.0589483670753685 0.0517609000682165
"pubmed.is.funded.nih" 0.533429382076472 0.898418208548643 0.138163328466658 0.123819230106304 0.130203246630346 0.278104715210606 0.165213508556873 -0.309489776068499 -0.381269750373307 0.0346385980394646 0.239686646864109 -0.00245802453901815 -0.524924134647484 -0.0731122710375613 0.029301168298577
"pubmed.is.funded.non.us.govt" -0.0478542329399643 -0.250951562239732 -0.03936465843219 0.108695496920136 0.0485348629707888 -0.0062780275877092 -0.0641871851850116 0.589375146778366 0.0963412235593795 0.0673669577141015 -0.304307879671543 -0.00117780767795607 0.0979518248492282 0.00241531023996718 -0.00143876561718416
"pubmed.is.shared.other" -0.083986243492144 -0.0906373280310127 0.172491024682726 0.102350589410876 -0.454116858042041 -0.315745081664822 0.278310666006547 0.334931563963500 0.272166572482912 -0.183646697872304 0.154129519758337 0.0459479078492670 0.129906716762169 0.0300198262916782 -0.0733727445984632
"pubmed.is.geo.reuse" 0.118605233577618 0.162762735451707 0.0440352144810436 0.100185734815415 0.0749902476567689 0.218674489979494 -0.0792653980600184 -0.388836158982567 -0.255125973796822 0.190668479713482 -0.635020258484581 -0.322396136598688 0.0858813385873298 0.104991450071284 0.0112373279024026
"pubmed.num.cites.from.pmc.tr" -0.00923850507946846 0.133881681235824 0.158180204900399 0.482776229833559 -0.255130344632778 0.180080077802664 0.375765972273667 -0.0968733645971764 -0.116232810721665 -0.228389723903853 0.23548717416734 0.0753662735851448 0.0169284375467528 0.371205363380179 0.215963013137886
"pubmed.num.cites.from.pmc.per.year" 0.0275415547675306 0.128628542643463 0.133556926964330 0.426914243326803 -0.257250622285103 0.187557896905401 0.245237752943298 -0.0848139233593704 -0.0942028615956589 -0.05970305487495 0.117562326858574 0.0408817036232397 0.0268720895306193 0.346465566235911 0.178004445076066
"country.australia" -0.0873376405455242 -0.147614725392885 0.00235162425679238 -0.103162827952752 -0.083784082765201 0.0959532052160218 0.100590527212908 0.179427690366052 0.127847761207075 -0.106451456211163 -0.541214012671243 -0.00709700689894816 0.139950997721823 -0.0576672432215153 -0.122244920608043
"country.canada" -0.109758865105829 -0.269962682071637 -0.00514853083417424 -0.0820239255010061 -0.114133557143698 0.189125746383284 -0.204820443860367 0.150712081727579 -0.424971449032732 0.186886430524853 -0.27148725720286 0.139629987782953 0.139974408841965 -0.0401250718062552 0.000739135521449635
"country.china" -0.113751059924677 -0.233950692040892 -0.180895462911806 -0.16796952428909 -0.135066348395092 -0.641376870605692 -0.196404930744109 0.0654848984410557 0.179892829177936 -0.0497875229651248 -0.309186489573662 -0.0708444193737812 0.209906886929656 0.0792779304256974 -0.135709262269048
"country.france" -0.106531309596037 -0.260965219416507 -0.00782228109909155 0.0217694256493963 -0.0180824728856805 0.0533886043343006 -0.235262785683437 0.311178880002488 0.624704210689853 0.0366371023043134 -0.0338940758263391 0.0672555538574225 -0.0773338146755582 0.0389208806863411 0.0720358107976921
"country.germany" -0.116167448295097 -0.25777789385467 -0.0104741080019302 -0.0383940911593453 -0.0363961680667848 0.246117669002669 0.0410651420674758 0.0998432993544268 0.659525631182026 -0.0473178755144384 -0.112114007853439 -0.0140821933741190 0.254495951328698 0.105386117979105 -0.0657862491164778
"country.japan" -0.169970222714413 -0.334975267185699 -0.102027343881883 -0.0773151893567218 0.0130480430061204 -0.546121780269686 0.373185906692825 0.154705841995443 0.216081902833578 -0.203404047608859 0.109543751059672 0.00345893818174932 0.0752299461879111 -0.185327099779980 -0.0262622644614769
"country.korea" -0.159308140584086 -0.303504237441887 -0.177686387676526 -0.182982087090391 0.000214781323395357 -0.617240013860449 -0.228347891848276 0.333548799010652 0.116677170196187 -0.0684351760723884 0.0214130963974483 0.0493114259295552 0.264509904284528 -0.0506241071980106 -0.0141346838925247
"country.uk" -0.140384365173606 -0.251205976287932 -0.0405502915076499 0.093628319371354 -0.0166405252204853 0.205758297472466 -0.166362261003094 0.189145111832367 -0.00123480787349682 0.0546870283286807 -0.294990909613465 0.207047227289482 0.0911611757638335 -0.0355109719587647 -0.06392564177786
"country.usa" 0.319194023895933 0.72379664293148 0.166564671110984 0.131531335285875 0.0590642983860183 0.273963281766309 0.183820396526658 -0.538154570300492 -0.496582816562492 0.00146128774465593 0.5029939288954 -0.115104426671056 -0.350762278302214 0.0323259421492161 0.0956214961706608
"institution.is.medical" 0.102411892776116 0.234292859753061 -0.0461124542331499 0.0461163079900315 0.501478643227005 0.0481748166407742 0.118499304915233 0.252813420348960 -0.435527398640638 -0.0844008714155778 0.0853111970677195 -0.0337085783910386 -0.0323507315527559 -0.129646752351888 0.0683086465552712
"institution.rank" -0.0453355088297071 -0.0512405359408221 -0.0324405208461901 -0.0821751759826 0.0390458730483570 -0.147080323038156 -0.151118887737525 0.201587782671622 0.214042588458774 -0.0248371544595383 -0.463936826420527 -0.00260095149976183 -0.0705654951605235 0.0283360546708088 0.0668169746991037
"institution.is.higher.ed" 0.100374890573281 0.238220381388351 -0.0202990106739364 -0.0644962142670842 -0.0997579731034459 -0.132475692540303 0.0487948052141653 0.466843502031053 -0.722725562514906 -0.0147260511717993 0.236482435871105 0.0466676755694015 -0.0531775426253373 -0.0676420791531999 -0.132050470931811
"institution.is.govnt" -0.160374610668692 -0.34337550208154 0.0229534841502651 -0.097849646939616 -0.258875502050735 -0.191412340524353 -0.0367495373993115 0.240480300330219 0.93123339373138 -0.0301492388270872 -0.120474157689878 0.016190385422862 0.203261459639553 0.0436476529524517 -0.0610010921988995
"institution.research.output.tr" -0.00854235311308903 0.0123708607907546 0.0524840525413872 0.133042912270138 -0.0472271471781323 0.128172393397046 0.197672399642506 -0.244485875751375 0.0287987345087873 0.00100699363699784 0.598215171414322 -0.0743091698797918 0.120763911007829 0.0110409446662193 -0.0210407946163982
"institution.international.collaboration" -0.121515721792551 -0.296433785332007 0.0118751348192023 0.0530479619462219 -0.0747489572820586 0.592406935543685 -0.111806457830076 0.122269787787608 0.408789714940833 0.137800284292762 -0.218291697912718 0.108955574110695 0.192216241057439 0.014616960627351 0.00964862917570139
"institution.mean.norm.impact.factor" 0.0884455133552254 0.193597001113578 0.0590245811307765 0.219292172897550 0.208293875307305 0.59186521415045 0.0898208146940063 -0.417286866596943 0.0633725630221107 -0.0375785489315156 0.207168355909683 -0.0914302956711289 -0.0757203994159039 0.0280702790109644 0.198771885018965
"institution.mean.norm.citation.score" 0.111049631709172 0.340097640752355 0.130357550140927 0.255814662459829 0.100600500182892 0.74307653778292 0.167223071362959 -0.263741639581402 -0.212053142166263 0.049149147918305 0.392784699517912 -0.0513805095382393 -0.0733782156631046 0.0768766497949659 0.131502767454043
"institution.harvard" 0.111198474213266 0.365817157244738 0.0600776064345050 0.205887451118976 0.06771262314438 0.292240762586888 0.212347027697581 0.0740170252720496 -0.34856781372844 -0.197877604485285 0.615729245099424 -0.0691570211146007 -0.0931491443955299 0.0518152129643765 0.0940476663898536
"institution.nci" -0.047738215688002 0.00320800142056029 0.0616265361345159 0.152545849599325 0.297275254775945 0.158345713136328 0.00914837156932293 -0.906988248746078 -0.13087662922616 0.00140430656091036 0.0946792078260032 -0.127661336383155 -0.0311378921687373 0.0728199418633093 0.206607222799746
"institution.stanford" -0.0270765987055877 0.319023945242001 0.1791094565181 0.136734621069238 -0.0545230732805414 0.207546694211101 0.15578131887404 0.213374936345537 -0.625058807279872 0.326920152585247 0.477590392913577 0.0376317961263613 -0.119489795211602 0.0578378016880409 0.00745296107997608
"journal.impact.factor.log" 0.0687953217703344 0.142931694261818 0.229665579373733 0.856736190757613 0.118543245701685 0.209577803224547 0.183707019718418 -0.071371134191567 -0.0290784664911151 -0.0516819204197923 0.0896340035624701 -0.0785055258865384 -0.0628660698498067 0.111237772722981 0.116004715760512
"journal.5yr.impact.factor.log" 0.0654009494598134 0.139307768602367 0.232760471579908 0.849715365233208 0.0972942913605795 0.181969725386248 0.168469993467849 -0.0687675522420684 -0.0413914744374354 -0.0375896477037744 0.0881621551677145 -0.0268624729403268 -0.0617032439567931 0.0668102410123502 0.0848942259570329
"journal.immediacy.index.log" 0.071015265938349 0.133916865469826 0.164650282758787 0.793258789289037 0.084770828925673 0.240447234126919 0.124837881949913 -0.0065634671237888 -0.0464183827543254 -0.0196097931342195 0.0602728650228823 -0.00522398346430425 -0.0333895992334388 0.0631717846088976 0.112409600713935
"journal.num.articles.2008.tr" 0.0117842762138779 0.0829707235976646 0.316042817962018 0.623847707538938 0.105157371676032 -0.123818012821696 0.265030472777866 -0.203991084709730 -0.0731617132914914 -0.156021364247252 0.178359691635898 0.216675609719195 -0.0495657624628081 -0.0264955816875535 -0.058186243143396
"journal.cited.halflife" 0.0114442591700969 0.0167381055291674 -0.130649489141215 0.302068226382451 -0.0109646645581499 -0.156970208879732 0.202749321747636 -0.052560107197307 -0.0245452994781177 -0.254485511415285 0.0968896322923886 0.747047301263307 -0.0106857672129164 -0.101425192398955 -0.0408355559778987
"journal.policy.requires.microarray.accession" 0.0135582041135672 0.121097357032507 0.753324728580944 0.524720168367168 0.0852972203841056 -0.0270481780113174 0.335467890271132 -0.200246989068273 -0.0339784679314816 -0.259400917874231 0.175746272960563 0.446779740169918 -0.0129300102612339 0.0574846161550107 -0.0151732198141144
"journal.policy.says.must.deposit" -0.0219499248143494 0.0407531404187262 0.873416505096504 0.336448491170034 -0.155208403131279 -0.0317925770223248 0.198891526353349 -0.190107367191490 0.0360016620641535 -0.0850486812993821 0.147090318361683 0.128091902431565 0.0235763913077337 0.191404117615047 -0.0256512253759149
"journal.policy.at.least.requests.sharing.microarray" 0.0227304764638371 0.126238137379840 0.985368748025395 0.272197725743749 -0.156911487316196 0.178126007401849 0.0613497527199502 -0.0969655901121375 -0.0477634366006132 0.115465908270925 0.0903860397871592 -0.048881325179645 -0.00870037680046937 0.0845436080788729 -0.0288208032469222
"journal.policy.mentions.any.sharing" -0.00170595334354934 0.0777561252626076 0.965124967548658 0.210518515122622 -0.270782927132054 0.102360848583231 0.0183716224429866 0.0155630571922818 -0.00348021172392692 0.0899081490570006 0.0311209934193217 0.0859324804382332 0.0181495612723945 -0.0190842377321732 -0.0524467437232824
"journal.policy.general.statement" -0.0176206022395649 -0.0453387801747038 0.476389512963487 0.121450977041821 -0.31678828095944 0.153802648259257 -0.259013253197199 0.156938617271037 -0.00552142347987887 0.327873899520363 -0.0234815121228494 -0.422723553615883 0.0459772178887593 -0.00737958847217789 0.0640126651349277
"journal.policy.requests.accession" 0.0525872122284532 0.167576936070519 0.77563636952343 0.543836007027257 0.0384437046024842 0.0637309291797262 0.223057866870715 -0.164086828351316 -0.125983509245243 -0.0964632058709214 0.151367281050727 0.399750996977169 -0.0122194828285279 -0.0232260346968431 -0.0361148309406414
"journal.policy.mentions.exceptions" 0.0427563140144130 0.094978479474004 0.510757674349724 0.759653367342409 -0.214461798831608 -0.0599972672968095 0.232408222908092 -0.185674459240606 -0.165270317569712 -0.0268992578143831 0.260121288880260 0.140773387188936 0.00417910240935177 0.0191901076804880 0.0319401264982745
"journal.policy.mentions.consequences" -0.00797041928850162 0.0945721325111195 0.422589516520579 -0.0275496539420615 -0.0884352091311676 0.109403503203339 0.113677772018287 0.0239982293539069 -0.0376595251049702 -0.097140708184561 0.0681652012429385 0.739663877441437 0.0222374409650845 -0.00359294330412313 -0.0257900243875916
"journal.policy.contains.word.microarray" -0.0169241608861356 0.0760418286942364 0.906971291565242 0.234274757898551 -0.0436064403709237 0.0670095210466179 0.178537110197173 -0.118082154965521 0.0221442553916977 -0.112478062636619 0.0869074710627353 0.041273865121141 -0.0255665089221113 0.090350433515382 0.00623938573445224
"journal.policy.contains.word.miame.mged" 0.0203215965765544 0.0591095333810625 0.62955462188106 0.64430928351303 0.135940142602104 -0.0577291601233733 0.240036711437264 -0.130932473093423 -0.000782220062663226 -0.194598204082096 0.101075258058057 -0.142997477323302 -0.0625864802549877 -0.0131728195432048 0.0375160256049651
"journal.policy.contains.word.arrayexpress" -0.0262391525009083 0.0402220338812868 0.694921358379166 -0.418980402019033 -0.0733154016971447 0.237068501086327 -0.142539405595016 0.0399343353536427 0.0292751405693009 0.213421986691585 -0.116609932291352 -0.121744555173513 0.0231532249079397 0.107067954323576 -0.0140021211246551
"journal.policy.contains.word.geo.omnibus" -0.00712392664061225 0.0848253472830317 0.95666428594497 0.0282237511236309 -0.0865167681995971 0.174660764949579 0.0136456731330991 -0.0496963156651567 -0.0447883034547547 0.130318561904754 0.0242117603532452 -0.0588744434107631 -0.00274468519171322 0.068188506426403 -0.0474070907720569
"journal.policy.requests.sharing.other.data" -0.00827490446787324 0.0575657546547726 0.923459744177287 0.188151867321391 -0.265107090158393 0.147041066852627 -0.0126521208675395 0.0526608716108919 -0.0233252999523569 0.118828592219230 0.0153697762651615 0.154748885132594 0.0521450255180261 0.00343896556180005 -0.0154007602195476
"journal.microarray.creating.count.tr" 0.00723081211113336 0.0869368104337558 0.547462759587562 0.401428175554543 -0.0186719175989355 0.00229399220565207 0.175277108268188 -0.156191624871278 -0.0432884470755486 0.00799215440902126 0.105501684803841 -0.120050787090147 -0.071171218249823 0.00960300974922619 -0.066816628003058
"num.grants.via.nih.tr" 0.61437051938079 0.9234069614229 0.0603391302690331 0.0713657312461073 0.125164497839347 0.146178245562851 0.0752047382590404 -0.00245382012418063 -0.201540612461220 0.0648245705768264 0.0906189865890608 -0.0288822843579634 -0.433977136386134 -0.0875323673846672 -0.0248084138922180
"max.grant.duration.tr" 0.522491173394536 0.919302098054948 0.0760178332925012 0.104534962461749 0.109451161856829 0.153630463446852 0.187599553304147 -0.0176357474488653 -0.241152171012936 -0.0333364095555752 0.175243586161531 -0.0393593742242572 -0.532150298563799 -0.0598439182951245 -0.0286071551546329
"nih.first.year.ago.tr" 0.111656562477264 0.284375229812551 -0.014115462213173 0.0486937641998288 -0.0307994071156164 0.0431493382103839 0.272675461748875 -0.0310396380340414 -0.0574360486350438 -0.216839968324065 0.116166081922975 -0.0252999256204543 -0.399643706193802 0.0773655385301613 0.0252476610628393
"nih.last.year.ago.tr" -0.217197668109237 -0.0496067264964264 0.0123962283992320 -0.0639501742425253 -0.117485674407596 0.0150077560048415 -0.115889165238840 -0.19906551973834 -0.127228830143552 0.00124303956441435 0.0447784874682543 0.071842349808354 0.0971423037289707 0.0645779077491763 0.0967268416679971
"nih.cumulative.years.tr" 0.621286500449257 0.938272035756449 0.0627813612128845 0.0800706018377906 0.123123435408514 0.148404608119542 0.123031994584765 -0.00295306780594834 -0.206000883838774 0.0326290906270123 0.110371581845580 -0.039957251860568 -0.487545433125612 -0.0790525514838102 -0.0343630764073521
"nih.sum.avg.dollars.tr" 0.78936584973288 0.675857817253724 0.0246112398587826 0.0455420657834296 0.117096718068909 0.0946475466876885 0.0810517706835917 -0.0138579255974532 -0.102477477438104 0.0559690258210812 -0.00431723022697126 -0.085459349943753 -0.567911463697239 0.000794099289678475 -0.0245846731015129
"nih.sum.sum.dollars.tr" 0.77504039212806 0.663839543620212 0.0217471767296188 0.046194782827668 0.114291434302660 0.0885152724211448 0.0899098801925048 -0.0124564815314048 -0.095927997065194 0.0453769406544284 -0.00256198915482701 -0.0862955126003029 -0.588041832360045 0.00230893039373057 -0.0271275191645185
"nih.max.max.dollars.tr" 0.729398590291863 0.789109644011713 0.060262868745649 0.083703080338764 0.130189836224878 0.134602112543699 0.110549892146982 -0.0237792558613733 -0.158282633074036 0.0091732596525349 0.0609225816555428 -0.0722675869850212 -0.612752349685037 -0.00333016409557189 -0.0184624150175392
"has.R01.funding" 0.0808117973206061 0.756744520399946 0.093186996037101 0.0953133980861229 -0.0136447614765443 0.0800111448759075 0.167109991323344 -0.106458235717256 -0.271461801573871 -0.0182759300609876 0.137264371389206 0.00928469233763603 0.116636820779176 -0.0348211294851973 0.0219155470019821
"has.P.funding" 0.7678713106203 0.357564892635164 0.0304426251022638 0.0657751287647098 0.113234471517246 0.0916085941724567 0.0713911671333688 -0.114058803855233 -0.155136881796362 -0.0232905571735552 0.104943203887921 -0.0646905357870183 -0.68976007585576 -0.00813027589167346 0.0461486337635923
"has.R.funding" 0.0996323291003584 0.775552049387608 0.0950859160936953 0.0861659429014342 0.00435833873772123 0.100016050225149 0.0914993967686887 -0.108630727979333 -0.31627660383162 0.0204471151308174 0.156572567265877 0.0389249783096851 0.0661937825942498 -0.0557759666241653 0.0455751338355526
"has.T.funding" 0.278643432028430 0.573241224747672 0.083058856941141 0.0804131786955426 0.136013969460182 0.273171827508615 0.275985035651014 0.116113912825542 -0.103090476856790 -0.0434717214013078 0.219634456640653 -0.0297154428562944 -0.357788906379542 -0.100413530528831 -0.221183524351785
"has.U.funding" 0.83630322236333 0.538597301605134 0.0929064191258417 0.0714844037828503 0.124222511068981 0.185668605619200 0.101456073196939 -0.139542358348248 0.00562637052376924 -0.000292635684138606 -0.145729977049658 -0.150284757615385 -0.342326918053073 0.061504561883744 -0.0082739914693788
"has.K.funding" 0.171756396308026 0.22584454601263 -0.0640932355531935 0.0502099686853813 0.243709098038534 0.311715821144574 -0.254369553271356 -0.0711140044947837 -0.449050228817426 0.212245061901148 0.355237104440540 0.157149601436514 -0.529996048642904 -0.180391073350373 0.135900239708040
"num.post2003.morethan500k.tr" 0.893342804214172 0.535718101989151 0.0215973565977214 0.0499060694420063 0.101698955774002 0.0840330357366226 0.0926944589027286 0.00462797695793823 -0.070811008279533 0.0400148385547854 -0.00517686045097972 -0.0955332948206406 -0.465308055971363 -0.00476349181745552 -0.0279874059020493
"num.post2004.morethan500k.tr" 0.892604551779788 0.453482823619277 0.00463545678871136 0.0588311749980744 0.0917960110055494 0.0748598983040807 0.0811874527524692 0.000251343123091403 -0.0679255194401212 0.0317384316360421 0.0265461496639702 -0.0664866633445072 -0.309918438701169 -0.00996078186076762 -0.0138138288259203
"num.post2005.morethan500k.tr" 0.86139722267276 0.335530104426289 -0.00613258755482474 0.0516634126403349 0.0982282821011717 0.0795125769605122 0.0290738099881776 0.0180840379543657 -0.100252459540239 0.0439634622617794 0.106467075130799 -0.0129193526248823 -0.0555003646303725 -0.0411639279287697 0.0133404428329020
"num.post2006.morethan500k.tr" 0.746388684085531 0.210102875691592 -0.00365599465288111 0.0352910082500284 0.084588809124137 0.0653586932757748 -0.0400835259132271 0.0310869005966107 -0.118901366515144 0.0581946892729175 0.148158253190829 0.023711875422661 0.164538446352699 -0.0789509019816803 0.0431664620588134
"num.post2003.morethan750k.tr" 0.90951717066095 0.478398049447949 0.0299007697063113 0.0448908793895649 0.107454750957600 0.0719539542561328 0.0739473600000607 -0.000604021393638101 -0.0546085647935686 0.0349880745989603 -0.0330957479077059 -0.0910953793185195 -0.482846965355406 -0.00228100533954898 -0.0350231725674688
"num.post2004.morethan750k.tr" 0.915126375774763 0.396312245168267 0.0111196388770307 0.0505392388269311 0.0989349240035333 0.0604647072993252 0.0633478814542997 -0.00517123391601648 -0.053685354482245 0.0309610638129107 -0.00262629510551073 -0.0621208658434715 -0.315026868759406 -0.00568601774026405 -0.0193267589786082
"num.post2005.morethan750k.tr" 0.883964100136903 0.286722939540059 -0.000102506016053806 0.0416222584052662 0.100812392114925 0.0735147476775702 0.0106136278030908 0.0133175136430444 -0.0927107379498513 0.0488898810903769 0.0811980515585342 -0.0114181945528557 -0.0604625141639152 -0.0332454372779096 0.0110647393378463
"num.post2006.morethan750k.tr" 0.760454336292635 0.170333340342036 -0.00288182825706186 0.024952280980813 0.0925194540593722 0.0630763851493985 -0.0572319290978611 0.0275428575075375 -0.117374370446277 0.0638480794501752 0.134444743790666 0.0186819209690075 0.174361638763394 -0.074675207232328 0.0457001322961331
"num.post2003.morethan1000k.tr" 0.899185069013567 0.454250830752652 0.0239849187818466 0.0390706457183354 0.100903745335759 0.0632818252145061 0.065291981872987 -0.00537318104349802 -0.0540117992804075 0.0383964876630923 -0.0370928085237011 -0.0859008364672942 -0.48185360126637 0.00128892462944653 -0.028901691812391
"num.post2004.morethan1000k.tr" 0.904408125901881 0.376161389289976 0.00746822490693112 0.0437331806042416 0.093797896049369 0.0545873525307968 0.0588971343874465 -0.00982934946612756 -0.051142062365612 0.0315285303687168 -0.00438318467356879 -0.0600732795673672 -0.31294121492739 -0.00276942132011003 -0.0153109213220861
"num.post2005.morethan1000k.tr" 0.879481797233584 0.270659543409518 -0.00515406815893894 0.0361526509632487 0.0956480616311827 0.0680653928541381 0.00931723617543534 0.00894516559934387 -0.0887654298320664 0.0451795813272127 0.0831993258993983 -0.0101279410261254 -0.0573250783417001 -0.0333374693889555 0.0137676246055209
"num.post2006.morethan1000k.tr" 0.756181345002967 0.160351342210279 -0.00600953749408388 0.0234128222295869 0.0875762556189675 0.0576207383600266 -0.0515199196785943 0.0210219366648094 -0.108300765140046 0.0552520881001983 0.123694491925809 0.0131936621032680 0.175379422250313 -0.0691298543003339 0.0481150664739267
